# Supplementary material for: Morphological and Genomic Features of the New Klosneuvirinae Isolate Fadolivirus IHUMI-VV54
Source: Front Microbiol. 2021 Sep 21;12:719703. doi: 10.3389/fmicb.2021.719703 (PMC8490762; doi:10.3389/fmicb.2021.719703)
Supplement: Supplementary file 1 [file Data_Sheet_1.xlsx]

## Sheet: tRNA-bed-fadoli
NODE_1_length_1573504_cov_121.627218	203039	203113	NODE_1_length_1573504_cov_121.627218.tRNA66-ArgTCT	496	-	203039	203113	0	1	74	0
NODE_1_length_1573504_cov_121.627218	203114	203240	NODE_1_length_1573504_cov_121.627218.tRNA65-GluTTC	519	-	203114	203240	0	2	36,38,	0,88,
NODE_1_length_1573504_cov_121.627218	203240	203312	NODE_1_length_1573504_cov_121.627218.tRNA64-GlyTCC	271	-	203240	203312	0	1	72	0
NODE_1_length_1573504_cov_121.627218	203393	203469	NODE_1_length_1573504_cov_121.627218.tRNA63-AsnGTT	724	-	203393	203469	0	1	76	0
NODE_1_length_1573504_cov_121.627218	203510	203585	NODE_1_length_1573504_cov_121.627218.tRNA62-AsnATT	549	-	203510	203585	0	1	75	0
NODE_1_length_1573504_cov_121.627218	203696	203770	NODE_1_length_1573504_cov_121.627218.tRNA61-IleTAT	922	-	203696	203770	0	1	74	0
NODE_1_length_1573504_cov_121.627218	203917	203989	NODE_1_length_1573504_cov_121.627218.tRNA60-LysTTT	520	-	203917	203989	0	1	72	0
NODE_1_length_1573504_cov_121.627218	204078	204150	NODE_1_length_1573504_cov_121.627218.tRNA59-ArgTCT	565	-	204078	204150	0	1	72	0
NODE_1_length_1573504_cov_121.627218	204151	204225	NODE_1_length_1573504_cov_121.627218.tRNA58-IleTAT	880	-	204151	204225	0	1	74	0
NODE_1_length_1573504_cov_121.627218	204246	204370	NODE_1_length_1573504_cov_121.627218.tRNA57-UndetNNN	476	-	204246	204370	0	1	124	0
NODE_1_length_1573504_cov_121.627218	204372	204443	NODE_1_length_1573504_cov_121.627218.tRNA56-PheGAA	432	-	204372	204443	0	1	71	0
NODE_1_length_1573504_cov_121.627218	204579	204661	NODE_1_length_1573504_cov_121.627218.tRNA55-LeuTAA	424	-	204579	204661	0	1	82	0
NODE_1_length_1573504_cov_121.627218	204662	204734	NODE_1_length_1573504_cov_121.627218.tRNA54-ArgTCT	526	-	204662	204734	0	1	72	0
NODE_1_length_1573504_cov_121.627218	204735	204809	NODE_1_length_1573504_cov_121.627218.tRNA53-IleTAT	913	-	204735	204809	0	1	74	0
NODE_1_length_1573504_cov_121.627218	204828	204899	NODE_1_length_1573504_cov_121.627218.tRNA52-TyrGTA	489	-	204828	204899	0	1	71	0
NODE_1_length_1573504_cov_121.627218	205008	205079	NODE_1_length_1573504_cov_121.627218.tRNA51-IleGAT	600	-	205008	205079	0	1	71	0
NODE_1_length_1573504_cov_121.627218	205161	205234	NODE_1_length_1573504_cov_121.627218.tRNA50-ArgTCT	349	-	205161	205234	0	1	73	0
NODE_1_length_1573504_cov_121.627218	205320	205403	NODE_1_length_1573504_cov_121.627218.tRNA49-LeuTAA	564	-	205320	205403	0	1	83	0
NODE_1_length_1573504_cov_121.627218	205404	205480	NODE_1_length_1573504_cov_121.627218.tRNA48-LeuCAA	520	-	205404	205480	0	1	76	0
NODE_1_length_1573504_cov_121.627218	205481	205553	NODE_1_length_1573504_cov_121.627218.tRNA47-GluTTC	349	-	205481	205553	0	1	72	0
NODE_1_length_1573504_cov_121.627218	205576	205652	NODE_1_length_1573504_cov_121.627218.tRNA46-LeuCAA	566	-	205576	205652	0	1	76	0
NODE_1_length_1573504_cov_121.627218	205653	205725	NODE_1_length_1573504_cov_121.627218.tRNA45-ArgTCT	510	-	205653	205725	0	1	72	0
NODE_1_length_1573504_cov_121.627218	205726	205798	NODE_1_length_1573504_cov_121.627218.tRNA44-CysGCA	727	-	205726	205798	0	1	72	0
NODE_1_length_1573504_cov_121.627218	205799	205875	NODE_1_length_1573504_cov_121.627218.tRNA43-LeuTAA	596	-	205799	205875	0	1	76	0
NODE_1_length_1573504_cov_121.627218	206888	206972	NODE_1_length_1573504_cov_121.627218.tRNA42-LeuTAG	423	-	206888	206972	0	1	84	0
NODE_1_length_1573504_cov_121.627218	207054	207136	NODE_1_length_1573504_cov_121.627218.tRNA41-LeuAAG	459	-	207054	207136	0	1	82	0
NODE_1_length_1573504_cov_121.627218	209417	209490	NODE_1_length_1573504_cov_121.627218.tRNA40-ValTAC	671	-	209417	209490	0	1	73	0
NODE_1_length_1573504_cov_121.627218	209563	209635	NODE_1_length_1573504_cov_121.627218.tRNA39-MetCAT	525	-	209563	209635	0	1	72	0
NODE_1_length_1573504_cov_121.627218	213120	213194	NODE_1_length_1573504_cov_121.627218.tRNA38-IleTAT	830	-	213120	213194	0	1	74	0
NODE_1_length_1573504_cov_121.627218	213224	213296	NODE_1_length_1573504_cov_121.627218.tRNA37-IleGAT	386	-	213224	213296	0	1	72	0
NODE_1_length_1573504_cov_121.627218	213297	213370	NODE_1_length_1573504_cov_121.627218.tRNA36-AlaAGC	421	-	213297	213370	0	1	73	0
NODE_1_length_1573504_cov_121.627218	740553	740625	NODE_1_length_1573504_cov_121.627218.tRNA35-ArgACG	343	-	740553	740625	0	1	72	0
NODE_1_length_1573504_cov_121.627218	740732	740803	NODE_1_length_1573504_cov_121.627218.tRNA34-GlnCTG	515	-	740732	740803	0	1	71	0
NODE_1_length_1573504_cov_121.627218	740804	740875	NODE_1_length_1573504_cov_121.627218.tRNA33-ThrTGT	523	-	740804	740875	0	1	71	0
NODE_1_length_1573504_cov_121.627218	740949	741020	NODE_1_length_1573504_cov_121.627218.tRNA32-ProCGG	383	-	740949	741020	0	1	71	0
NODE_1_length_1573504_cov_121.627218	741126	741200	NODE_1_length_1573504_cov_121.627218.tRNA31-ProTGG	584	-	741126	741200	0	1	74	0
NODE_1_length_1573504_cov_121.627218	742436	742510	NODE_1_length_1573504_cov_121.627218.tRNA30-ProTGG	525	-	742436	742510	0	1	74	0
NODE_1_length_1573504_cov_121.627218	748268	748340	NODE_1_length_1573504_cov_121.627218.tRNA29-ArgACG	463	-	748268	748340	0	1	72	0
NODE_1_length_1573504_cov_121.627218	748341	748413	NODE_1_length_1573504_cov_121.627218.tRNA28-PheGAA	600	-	748341	748413	0	1	72	0
NODE_1_length_1573504_cov_121.627218	748441	748515	NODE_1_length_1573504_cov_121.627218.tRNA27-AsnGTT	728	-	748441	748515	0	1	74	0
NODE_1_length_1573504_cov_121.627218	750304	750376	NODE_1_length_1573504_cov_121.627218.tRNA26-TrpCCA	465	-	750304	750376	0	1	72	0
NODE_1_length_1573504_cov_121.627218	750377	750448	NODE_1_length_1573504_cov_121.627218.tRNA25-PheGAA	651	-	750377	750448	0	1	71	0
NODE_1_length_1573504_cov_121.627218	750478	750551	NODE_1_length_1573504_cov_121.627218.tRNA24-UndetNNN	454	-	750478	750551	0	1	73	0
NODE_1_length_1573504_cov_121.627218	750552	750625	NODE_1_length_1573504_cov_121.627218.tRNA23-PheGAA	639	-	750552	750625	0	1	73	0
NODE_1_length_1573504_cov_121.627218	752927	753001	NODE_1_length_1573504_cov_121.627218.tRNA22-LysCTT	625	-	752927	753001	0	1	74	0
NODE_1_length_1573504_cov_121.627218	753002	753074	NODE_1_length_1573504_cov_121.627218.tRNA21-ArgCCT	407	-	753002	753074	0	1	72	0
NODE_1_length_1573504_cov_121.627218	753228	753312	NODE_1_length_1573504_cov_121.627218.tRNA20-SerAGA	369	-	753228	753312	0	1	84	0
NODE_1_length_1573504_cov_121.627218	753350	753434	NODE_1_length_1573504_cov_121.627218.tRNA19-SerTGA	345	-	753350	753434	0	1	84	0
NODE_1_length_1573504_cov_121.627218	753558	753632	NODE_1_length_1573504_cov_121.627218.tRNA18-LysTTT	646	-	753558	753632	0	1	74	0
NODE_1_length_1573504_cov_121.627218	753633	753705	NODE_1_length_1573504_cov_121.627218.tRNA17-ArgTCT	402	-	753633	753705	0	1	72	0
NODE_1_length_1573504_cov_121.627218	754449	754521	NODE_1_length_1573504_cov_121.627218.tRNA16-ArgTCT	467	-	754449	754521	0	1	72	0
NODE_1_length_1573504_cov_121.627218	754522	754648	NODE_1_length_1573504_cov_121.627218.tRNA15-UndetNNN	387	-	754522	754648	0	1	126	0
NODE_1_length_1573504_cov_121.627218	754759	754833	NODE_1_length_1573504_cov_121.627218.tRNA14-AspGTC	516	-	754759	754833	0	1	74	0
NODE_1_length_1573504_cov_121.627218	762105	762178	NODE_1_length_1573504_cov_121.627218.tRNA13-GluCTC	565	-	762105	762178	0	1	73	0
NODE_1_length_1573504_cov_121.627218	762330	762403	NODE_1_length_1573504_cov_121.627218.tRNA12-GluTTC	636	-	762330	762403	0	1	73	0
NODE_1_length_1573504_cov_121.627218	762404	762475	NODE_1_length_1573504_cov_121.627218.tRNA11-GlnTTG	360	-	762404	762475	0	1	71	0
NODE_1_length_1573504_cov_121.627218	762525	762598	NODE_1_length_1573504_cov_121.627218.tRNA10-GlnTTG	598	-	762525	762598	0	1	73	0
NODE_1_length_1573504_cov_121.627218	762599	762672	NODE_1_length_1573504_cov_121.627218.tRNA9-AlaTGC	499	-	762599	762672	0	1	73	0
NODE_1_length_1573504_cov_121.627218	863483	863556	NODE_1_length_1573504_cov_121.627218.tRNA1-TyrGTA	480	+	863483	863556	0	1	73	0
NODE_1_length_1573504_cov_121.627218	863593	863665	NODE_1_length_1573504_cov_121.627218.tRNA2-GlyGCC	417	+	863593	863665	0	1	72	0
NODE_1_length_1573504_cov_121.627218	863666	863738	NODE_1_length_1573504_cov_121.627218.tRNA3-GlyTCC	565	+	863666	863738	0	1	72	0
NODE_1_length_1573504_cov_121.627218	863739	863810	NODE_1_length_1573504_cov_121.627218.tRNA4-GlyTCC	610	+	863739	863810	0	1	71	0
NODE_1_length_1573504_cov_121.627218	1414038	1414113	NODE_1_length_1573504_cov_121.627218.tRNA5-ValCAC	401	+	1414038	1414113	0	1	75	0
NODE_1_length_1573504_cov_121.627218	1414115	1414190	NODE_1_length_1573504_cov_121.627218.tRNA6-CysGCA	392	+	1414115	1414190	0	1	75	0
NODE_1_length_1573504_cov_121.627218	1414503	1414619	NODE_1_length_1573504_cov_121.627218.tRNA7-ArgCCG	418	+	1414503	1414619	0	2	40,33,	0,83,
NODE_1_length_1573504_cov_121.627218	1414794	1414866	NODE_1_length_1573504_cov_121.627218.tRNA8-GluTTC	378	+	1414794	1414866	0	1	72	0

## Sheet: tRNA-codons
Predicted tRNA genes
tRNAs decoding Standard 20 AA	21
Selenocysteine tRNAs (TCA)	0
Possible suppressor tRNAs (CTA,TTA,TCA)	0
tRNAs with undetermined/unknown isotypes	3
tRNAs with mismatch isotypes	36
Predicted pseudogenes	6
Total tRNAs	66
tRNAs with introns: 2
Arg-CCG: 1	Glu-TTC: 1
Isotype / Anticodon Counts:
Ala: 2 (0)	AGC: 1	GGC: 0	CGC: 0	TGC: 1
Gly: 4 (6)	ACC: 0	GCC: 1	CCC: 0	TCC: 3
Pro: 3 (0)	AGG: 0	GGG: 0	CGG: 1	TGG: 2
Thr: 1 (16)	AGT: 0	GGT: 0	CGT: 0	TGT: 1
Val: 2 (0)	AAC: 0	GAC: 0	CAC: 1	TAC: 1
Ser: 2 (2)	AGA: 1	GGA: 0	CGA: 0	TGA: 1	ACT: 0	GCT: 0
Arg: 11 (10)	ACG: 2	GCG: 0	CCG: 1	TCG: 0	CCT: 1	TCT: 7
Leu: 7 (7)	AAG: 1	GAG: 0	CAG: 0	TAG: 1	CAA: 2	TAA: 3
Phe: 4 (0)	AAA: 0	GAA: 4
Asn: 3 (3)	ATT: 1	GTT: 2
Lys: 3 (0)			CTT: 1	TTT: 2
Asp: 1 (1)	ATC: 0	GTC: 1
Glu: 5 (1)			CTC: 1	TTC: 4
His: 0 (9)	ATG: 0	GTG: 0
Gln: 3 (2)			CTG: 1	TTG: 2
Ile: 6 (4)	AAT: 0	GAT: 2	CAT: 0	TAT: 4
Met: 1 (0)			CAT: 1
Tyr: 2 (0)	ATA: 0	GTA: 2
Supres: 0 (0)		CTA: 0	TTA: 0	TCA: 0
Cys: 2 (5)	ACA: 0	GCA: 2
Trp: 1 (0)			CCA: 1
SelCys: 0 (0)				TCA: 0

## Sheet: Homologs putative Capsid ORF
Fadolivirus	Lenght of the ORF in AA	Known homologs in public database (NCBI)	Phyre 2 predcition
QKF94485.1 capsid protein	315	No	Best hit obtained with MCP (chain F) of Faustovirus
QKF94484.1 capsid protein	217	No	best hit obtained with Nucleoplasmin-like/VP (viral coat and capsid proteins) of PBCV1
QKF93910.1 major capsid protein	570	117	Best hit obtained with MCP (chain D) of PBCV1
QKF94282.1 capsid protein with RING finger 1 domain	148	145	best hit obtained with zinc finger of Mus musculus
QKF94022.1 divergent capsid protein	128	No	best hit obtained with Nucleoplasmin-like/VP (viral coat and capsid proteins) of PBCV1
QKF93934.1 major capsid protein	529	125	Best hit obtained with MCP (chain D) of PBCV1
QKF93933.1 major capsid protein	1442	123	Best hit obtained with MCP (chain C) of Singapore grouper iridovirus
QKF93932.1 major capsid protein	588	120	Best hit obtained with MCP (chain D) of PBCV1
QKF93921.1 major capsid protein	565	118	Best hit obtained with MCP (chain D) of PBCV1
QKF93905.1 major capsid protein	544	116	Best hit obtained with MCP (chain D) of PBCV1
QKF93900.1 capsid protein	215	No	Best hit obtained with MCP (chain F) of Faustovirus
QKF93558.1 Capsid related protein	87	168	Best hit obtained with MCP (chain D) of PBCV1
QKF94425.1 capsid-related protein	92	4	Best hit obtained with MCP (chain D) of PBCV1

## Sheet: Putative ATPase
Fadolivirus annotation	NCBI ID	Lenght of the ORF in AA	Known homologs in nr public database (NCBI)
putative V-type ATP synthase subunit A	QKF93735.1	155	4
putative V-type ATP synthase subunit I	QKF94025.1	172	16
putative V-type ATP synthase subunit I	QKF94223.1	189	58
ATPase V1 complex subunit D	QKF94710.1	216	5000
putative ATP synthase subunit alpha domain protein	QKF94776.1	2092	19
